# Supplementary material for: Lactylation-Associated Immune Metabolic Reprogramming Identifies S100A2 and S100A14 as Candidate Diagnostic Biomarkers in Primary Open-Angle Glaucoma: An Integrated Bulk and Single-Cell Transcriptomic Analysis
Source: Genes (Basel). 2026 Mar 31;17(4):403. doi: 10.3390/genes17040403 (PMC13115881; doi:10.3390/genes17040403)
Supplement: Supplementary file 1 [file genes-17-00403-s001.zip]

Archive with 1 entries (1 files):
- genes-4175394-supplementary.pdf
